# Supplementary material for: Functionalized Hydroperoxide Formation from the Reaction of Methacrolein-Oxide, an Isoprene-Derived Criegee Intermediate, with Formic Acid: Experiment and Theory
Source: Molecules. 2021 May 20;26(10):3058. doi: 10.3390/molecules26103058 (PMC8161369; doi:10.3390/molecules26103058)
Supplement: Supplementary file 1 [file molecules-26-03058-s001.zip]

Archive with 1 entries (1 files):
- molecules-1213652-supplementary.pdf
